# Supplementary material for: An interrupted time series analysis of the effect of the quality improvement team on the rate of adverse events in the Botswana safe male circumcision program from 2015 to 2019
Source: PLoS One. 2025 Dec 12;20(12):e0335587. doi: 10.1371/journal.pone.0335587 (PMC12700458; doi:10.1371/journal.pone.0335587)
Supplement: S1 Dataset — (XLSX) [file pone.0335587.s001.xlsx]

## Sheet: Sheet1
Month	Total AEs	D7 Moderate+Severe AEs	Total Number Circumcised	D7 Follow-Ups	D7 AER	D7 Retention Rate
2015-04-30	14	3	196	109	0.0275229	0.556122
2015-05-31	6	5	156	77	0.0649351	0.49359
2015-06-30	4	1	137	73	0.0136986	0.532847
2015-07-31	33	2	1541	723	0.00276625	0.469176
2015-08-31	6	2	340	157	0.0127389	0.461765
2015-09-30	12	0	1130	203	0	0.179646
2015-10-31	33	9	1016	343	0.0262391	0.337598
2015-11-30	41	3	1387	377	0.00795756	0.27181
2015-12-31	47	19	584	339	0.0560472	0.580479
2016-01-31	23	6	383	148	0.0405405	0.386423
2016-02-29	17	9	446	142	0.0633803	0.318386
2016-03-31	21	5	1317	542	0.00922509	0.411541
2016-04-30	21	2	258	159	0.0125786	0.616279
2016-05-31	13	2	487	278	0.00719424	0.570842
2016-06-30	60	3	1606	505	0.00594059	0.314446
2016-07-31	46	6	1690	1001	0.00599401	0.592308
2016-08-31	23	4	654	381	0.0104987	0.582569
2016-09-30	5	1	1057	458	0.00218341	0.433302
2016-10-31	13	3	536	221	0.0135747	0.412313
2016-11-30	73	23	4337	1494	0.0153949	0.344478
2016-12-31	19	1	538	428	0.00233645	0.795539
2017-01-31	2	2	295	117	0.017094	0.39661
2017-02-28	3	2	313	186	0.0107527	0.594249
2017-03-31	10	2	581	292	0.00684932	0.502582
2017-04-30	85	21	5727	1865	0.0112601	0.32565
2017-05-31	20	2	830	540	0.0037037	0.650602
2017-06-30	11	3	1406	946	0.00317125	0.672831
2017-07-31	94	20	4623	2093	0.00955566	0.452736
2017-08-31	21	6	928	578	0.0103806	0.622845
2017-09-30	33	1	1785	1284	0.000778816	0.719328
2017-10-31	5	2	583	200	0.01	0.343053
2017-11-30	18	0	2485	539	0	0.216901
2017-12-31	32	4	1056	718	0.00557103	0.679924
2018-01-31	3	1	235	126	0.00793651	0.53617
2018-02-28	9	4	472	145	0.0275862	0.307203
2018-03-31	6	2	805	202	0.00990099	0.250932
2018-04-30	52	19	5848	3130	0.00607029	0.535226
2018-05-31	12	1	960	397	0.00251889	0.413542
2018-06-30	10	4	1035	530	0.00754717	0.512077
2018-07-31	57	12	5442	2504	0.00479233	0.460125
2018-08-31	26	3	818	493	0.00608519	0.602689
2018-09-30	37	1	1710	780	0.00128205	0.45614
2018-10-31	10	1	1232	753	0.00132802	0.611201
2018-11-30	29	2	3943	1281	0.00156128	0.32488
2018-12-31	18	8	659	503	0.0159046	0.763278
2019-01-31	1	0	285	154	0	0.540351
2019-02-28	4	0	517	208	0	0.402321
2019-03-31	5	4	1222	510	0.00784314	0.417349
2019-04-30	32	5	2710	1861	0.00268673	0.686716
TOTAL	1175	241	68301	31093
AEs: Adverse Events, AER: Adverse Event Rate, D7: Day Seven
